# Supplementary material for: Cost-Effectiveness of Chuna Manual Therapy and Usual Care, Compared with Usual Care Only for People with Neck Pain following Traffic Accidents: A Multicenter Randomized Controlled Trial
Source: Int J Environ Res Public Health. 2021 Sep 23;18(19):9994. doi: 10.3390/ijerph18199994 (PMC8508460; doi:10.3390/ijerph18199994)
Supplement: Supplementary file 1 [file ijerph-18-09994-s001.zip]

Archive with 1 entries (1 files):
- ijerph-1348440-supplementary.pdf
